# Supplementary material for: Lipidomics dataset of sonication-induced traumatic optic neuropathy in mice
Source: Data Brief. 2020 Jan 16;29:105147. doi: 10.1016/j.dib.2020.105147 (PMC6994518; doi:10.1016/j.dib.2020.105147)
Supplement: Multimedia component 2 [file mmc2.xml]

<?xml version="1.0" encoding="utf-8" standalone="no"?>
<data>
  <datasets>
    <author>sbhattacharya@med.miami.edu</author>
    <type>1</type>
    <dataset>
      <name>Lipid profiles</name>
      <caption />
      <description>Optic nerves were harvested at three time points following injury: 1-day, 7-days, and 14-days for comparison with the control group (uninjured optic nerves from 2-month-old mice). The optic nerves were subjected to mass spectrometry and bioinformatic analysis using LipidSearch 4.1.3 and Metaboanalyst 4.0. The data is available at Metabolomics Workbench [http://www.metabolomics workbench.org (Project ID: PR000859)]. </description>
      <filetype>
        <name />
      </filetype>
      <filesize />
      <source>0</source>
      <sourcename>Original Data</sourcename>
      <access>
        <type>1</type>
        <name>Data available in data repository</name>
        <reponame>Metabolomics workbench</reponame>
        <PersistentId />
        <deeplinkurl>https://www.metabolomicsworkbench.org/data/DRCCDataDeposit.php?Mode=ProcessListDataUpload&amp;UploadMode=ListDataUpload&amp;DataTrackID=1735</deeplinkurl>
      </access>
    </dataset>
  </datasets>
</data>
